# Supplementary material for: Meta-Analysis of Isolated Hepatic Perfusion and Percutaneous Hepatic Perfusion as a Treatment for Uveal Melanoma Liver Metastases
Source: Cancers (Basel). 2021 Sep 21;13(18):4726. doi: 10.3390/cancers13184726 (PMC8469397; doi:10.3390/cancers13184726)
Supplement: Supplementary file 1 [file cancers-13-04726-s001.zip]

Archive with 1 entries (1 files):
- cancers-1377385-supplementary.pdf
